# Supplementary material for: Can Rice Growth Substrate Substitute Rapeseed Growth Substrate in Rapeseed Blanket Seedling Technology? Lesson from Reactive Oxygen Species Production and Scavenging Analysis
Source: Antioxidants (Basel). 2024 Aug 22;13(8):1022. doi: 10.3390/antiox13081022 (PMC11351573; doi:10.3390/antiox13081022)
Supplement: Supplementary file 1 [file antioxidants-13-01022-s001.zip]

Archive with 1 entries (1 files):
- antioxidants-3130182-supplementary.xlsx
