# Supplementary material for: Can Rice Growth Substrate Substitute Rapeseed Growth Substrate in Rapeseed Blanket Seedling Technology? Lesson from Reactive Oxygen Species Production and Scavenging Analysis
Source: Antioxidants (Basel). 2024 Aug 22;13(8):1022. doi: 10.3390/antiox13081022 (PMC11351573; doi:10.3390/antiox13081022)
Supplement: Supplementary file 1 [file antioxidants-13-01022-s001.zip › antioxidants-3130182-supplementary.xlsx]

## Sheet: Sheet1
Gene	Forward primer（5’→3’)	Reverse primer（5’→3’)	Protein
actin-7	GGAACTGGAATGGTGAAGGC	TGTTGGAAAGTGCTGAGGGA	Actin
BnaA03G0529000ZS	CTTCCTCTTACGCACCATTC	CCCATTTTTCAGATTCCGAG	GPX
BnaC07G0506700ZS	CTTCTTCCTCTTACGCACCA	GGGACGAGAAAAGCAGAACA
BnaA03G0270500ZS	AGTTCCAGCCTTTGAAGATG	AGTGGGCTATGTTCTTGGAG	GST
BnaA03G0270600ZS	GTTCCGGCCTTTGAAGATGG	TGGGTCGAACTGGTGAGCTT
BnaA09G0026400ZS	GCCTTTGAAGATGGAGACCT	ATAGTGGGCTGGGTTCTTGG
BnaA09G0658400ZS	ATTGGCTCATGGGCTAGTGT	ACCGGGATCTTCTTGTGAAC
BnaC03G0271200ZS	TGCACTCAACCCTATCCACA	AGCCTTGGATCTCTCGTAAG
BnaC04G0185400ZS	ATCGATGAGACTTGGAAGCA	CTGCTCTTGCCATTGATACA
BnaC08G0346500ZS	TGCGCAAAACGACAACGGAG	AACCAAAGCCGTGACTGTCT	GR
BnaA07G0174100ZS	ATGATCCAAGCCCACTCCAA	AGCCCTGGAATCTGATCGAC	TPX
BnaA05G0026000ZS	TCATCCTCCGCCAACAAACT	TATATCGCCGCCGTGTAACC
BnaA07G0132000ZS	CTCGTGGTTTCGCTGTCAAG	GTTTGAGGGCGTGGACCATG	CAT5
BnaA07G0132100ZS	TGCTAAGGGCTTCTTTGAGG	AAAGTTCCCCTCTCTGGTGT
BnaA08G0131200ZS	TCCCGCAAGATTACAGACAC	CAGGGTAGTTTCCAGCAGCA
BnaC02G0188700ZS	CACTTCCCATATCTCGCAGG	CGGACAATGACAAGGCTCCA
BnaC03G0740800ZS	ACTTCGACAGGGAGCGTATT	TAGAACTTGACTGCGAAGCC
BnaA01G0120500ZS	CCGTGAACAAGTCAAACTCC	CGTGTTCTTTCTCTCCTAGC	POD
BnaC09G0581300ZS	TCTGCCATCGTACGTACCAC	TTCTTCTCGCTCTGGATGCT
BnaA06G0161600ZS	CCACCATTGTCAACGAGCTA	AGCTGTCTCTTCTCCCCAAA
BnaC02G0098000ZS	TTACTCCACGACCTGCCCTA	GACAACTCCAGGGCAAACAT
BnaC09G0329400ZS	TAAGCCTCCTCCATATCCTC	TGCTTGCCCCAGTGATAATC	SOD
BnaC09G0137500ZS	CCCCTTTCCATCTTCTCACC	TTGAACGAATCGAACCACCC
BnaC03G0164000ZS	GTGTTGCCAGAGCGGGATTT	GATCTGTGCCTAGGATTTGC
BnaA07G0159500ZS	TCTCTCTCAACCTCCACCGT	GAGACCGGTGATACGAACAT
